# Supplementary material for: Identification and Characterization of Antigenic Properties of Schistosoma japonicum Heat Shock Protein 90α Derived Peptides
Source: Pathogens. 2022 Oct 26;11(11):1238. doi: 10.3390/pathogens11111238 (PMC9696693; doi:10.3390/pathogens11111238)
Supplement: Supplementary file 1 [file pathogens-11-01238-s001.zip]

Archive with 1 entries (1 files):
- pathogens-1927235-supplementary.pdf
